# Supplementary material for: Dietary Carnosine Supplementation in Healthy Human Volunteers: A Safety, Tolerability, Plasma and Brain Concentration Study
Source: Nutrients. 2025 Jun 27;17(13):2130. doi: 10.3390/nu17132130 (PMC12252343; doi:10.3390/nu17132130)
Supplement: Supplementary file 1 [file nutrients-17-02130-s001.zip]

Archive with 1 entries (1 files):
- nutrients-3678679-supplementary.pdf
